# Supplementary material for: Prevalence of Antimicrobial Resistance and Clonal Relationship in ESBL/AmpC-Producing Proteus mirabilis Isolated from Meat Products and Community-Acquired Urinary Tract Infection (UTI-CA) in Southern Brazil
Source: Antibiotics (Basel). 2023 Feb 10;12(2):370. doi: 10.3390/antibiotics12020370 (PMC9952622; doi:10.3390/antibiotics12020370)
Supplement: Supplementary file 1 [file antibiotics-12-00370-s001.zip]

Archive with 2 entries (2 files):
- supplementary Table S1.pdf
- Supplementary Table S2.pdf
